# Supplementary material for: Glycated and Non-Glycated Human Alpha-1 Antitrypsin in Hyperglycemic Wound Healing: In Vivo and In Vitro Models
Source: Biology (Basel). 2026 Apr 11;15(8):606. doi: 10.3390/biology15080606 (PMC13113610; doi:10.3390/biology15080606)
Supplement: Supplementary file 1 [file biology-15-00606-s001.zip]

Archive with 1 entries (1 files):
- biology-4166477-supplementary.pdf
